# Supplementary material for: Morphologic determinant of tight junctions revealed by claudin-3 structures
Source: Nat Commun. 2019 Feb 18;10:816. doi: 10.1038/s41467-019-08760-7 (PMC6379431; doi:10.1038/s41467-019-08760-7)
Supplement: Supplementary file 4 — Source Data [file 41467_2019_8760_MOESM4_ESM.xlsx]

## Sheet: Fig. 5a
	Figure 5a. Adhesive property (total particle number/total cell number) of a SF7-derived cell line (mCldn3 WT, P134G, or P134A) from each experimental trial.
		Trial 1	Trial 2	Trial 3	Trial 4	Trial 5	Trial 6	Trial 7	Trial 8	Trial 9	Trial 10	Trial 11	Trial 12	Trial 13	Trial 14	Trial 15	Trial 16	Trial 17	Trial 18
	mCldn3 WT	0.363344	0.320755	0.504425	0.39312	0.152019	0.364389	0.446301	0.415966	0.583106	0.481481	0.369727	0.518124	0.499127	0.473545	0.619377	0.43254	0.324176	0.345882
	mCldn3 P134G	0.0518732	0.0349014	0.0665529	0.0264977	0.0704762	0.125448	0.0231481	0.024952	0.166154	0.0413223	0.0413476	0.173295	0.083682	0.138462	0.335211	0.143836	0.142562	0.238356
	mCldn3 P134A	0.120301	0.0383721	0.186321	0.137218	0.0640244	0.324519	0.0519031	0.129771	0.173697	0.119298	0.0343137	0.0517241	0.100852	0.155009	0.334146	0.146341	0.336957	0.244444

## Sheet: SupplFig. 6a
	Supplementary Figure 6a. Bound (%) in binding assay between mCldn3 (WT or mutants) and C-CPE.
	log[C-CPE] (M)	Bound (%)
		mCldn3 WT	mCldn3 L150S	mCldn3 P134G	mCldn3 P134A
	-10	12.4113		6.2706	14.1538
	-9	57.8014		58.0858	57.8462
	-8	89.0071	12.069	91.7492	80.3077
	-7	107.801	56.8966	104.621	86.4615
	-6	100	99.1379	100	100
	-5		100

## Sheet: SupplFig. 9b
	Supplementary Figure 9b. Raw data for western blotting showing the expression level of mCldn3 in a SF7-derived cell line (control, mCldn3 WT, P134A, or P134G)
	Raw data							Raw data with molecular weight marker
	Raw data							Raw data with molecular weight marker

## Sheet: SupplFig. 9c
	Supplementary Figure 9c. Signal intensity ratio of mCldn3 to β-actin from a SF7-derived cell line (control, mCldn3 WT, P134A, or P134G)
		Clone 1	Clone 2	Clone 3
	Control	0	0	0.0389523
	mCldn3 WT	0.722264	1.04554	1.2322
	mCldn3 P134A	1.38681	1.34414	0.870326
	mCldn3 P134G	1.08487	1.74159	1.34219

## Sheet: SupplFig. 9d
	Supplementary Figure 9d. Adhesive property (total particle number/total cell number) of a SF7-derived cell line (control, mCldn3 WT, P134A, or P134G) from each experimental trial.
		Trial 1	Trial 2	Trial 3	Trial 4	Trial 5	Trial 6	Trial 7	Trial 8	Trial 9
	Control	0.292857	0.250965	0.289954	0.331006	0.35703	0.295283	0.264609
	mCldn3 WT	0.127358	0.142857	0.0889292	0.128169	0.189091	0.102632	0.13617	0.184584	0.137318
	mCldn3 P134A	0.174051	0.262023	0.124	0.0538071	0.095986	0.065189	0.0768443	0.174629	0.102941
	mCldn3 P134G	0.0951557	0.0885906	0.176991	0.0917031	0.0840108	0.138177	0.104784	0.125	0.126233

## Sheet: SupplFig. 10b
	Supplementary Figure 10b. The half-time (t1/2) of fluorescence recovery and mobile fraction of mCldn3 WT, P134G or P134A from each experimental trial.
	t1/2 (sec)	Trial 1	Trial 2	Trial 3	Trial 4	Trial 5	Trial 6	Trial 7	Trial 8	Trial 9	Trial 10	Trial 11	Trial 12	Trial 13	Trial 14	Trial 15	Trial 16	Trial 17	Trial 18
	mCldn3 WT	4.85975	5.54153	4.46345	12.8984	7.94138	5.07358	6.22374	4.3967	6.29857	8.16008	6.80667	6.51102	11.1296	6.28842	5.8454	4.41992	5.15381	3.76103
	mCldn3 P134G	9.86758	6.94419	4.7581	9.54226	4.781	4.51998	4.40673	10.8711	13.5751	5.57771	4.64373	6.89153	8.29611	8.50587	11.9281
	mCldn3 P134A	10.3137	6.60177	6.20727	9.45032	11.7116	11.3645	4.74481	5.63784	8.1186	6.59844	4.11866	6.84894	13.6055	6.68911	6.2967	6.08107	4.96615	5.72461
	Mobile fraction (%)	Trial 1	Trial 2	Trial 3	Trial 4	Trial 5	Trial 6	Trial 7	Trial 8	Trial 9	Trial 10	Trial 11	Trial 12	Trial 13	Trial 14	Trial 15	Trial 16	Trial 17	Trial 18
	mCldn3 WT	62.5	52.5408	57.722	64.3	68.8612	60.0769	67.0988	56.1775	55.7257	73.022	69.6542	57.0792	60.481	56.4695	56.3716	64.0475	67.0679	62.7884
	mCldn3 P134G	63.1184	63.3	53.9395	70.4438	64.4762	58.7483	61.6347	58.8589	62.9	63.6	60.4796	60.6	54.5263	59.5658	65.3139
	mCldn3 P134A	70.0853	63.6359	59.0689	67.2014	65.8286	54.0776	43.1939	62.5132	58.0349	68.2318	73.9906	70.9641	75.8041	77.5524	60.4596	68.2	72.8964	66.5
